# Supplementary material for: Development and Validation of a Stability-Indicating HPTLC-Based Assay for the Quantification of Nitrofurazone Ointment
Source: Molecules. 2025 Aug 20;30(16):3429. doi: 10.3390/molecules30163429 (PMC12388184; doi:10.3390/molecules30163429)
Supplement: Supplementary file 1 [file molecules-30-03429-s001.zip]

Archive with 1 entries (1 files):
- molecules-3731400-supplementary.pdf
